# Supplementary material for: Association Between Polycystic Ovary Syndrome and Markers of Subclinical Atherosclerosis in Premenopausal Women: A Systematic Review
Source: J Clin Med. 2026 Jul 2;15(13):5197. doi: 10.3390/jcm15135197 (PMC13362752; doi:10.3390/jcm15135197)
Supplement: Supplementary file 1 [file jcm-15-05197-s001.zip]

Archive with 1 entries (1 files):
- jcm-4314368-supplementary.pdf
